# Supplementary material for: Mental Simulation to Promote Exercise Intentions and Behaviors
Source: Front Psychol. 2021 Nov 16;12:589622. doi: 10.3389/fpsyg.2021.589622 (PMC8637839; doi:10.3389/fpsyg.2021.589622)
Supplement: Supplementary file 2 [file Data_Sheet_2.ZIP]

Archive with 19 entries (18 files):
- materialsdata/
- materialsdata/challengingprocess.JPG
- __MACOSX/materialsdata/._challengingprocess.JPG
- materialsdata/negativeoutcome.JPG
- __MACOSX/materialsdata/._negativeoutcome.JPG
- materialsdata/.DS_Store
- __MACOSX/materialsdata/._.DS_Store
- materialsdata/positiveoutcome.JPG
- __MACOSX/materialsdata/._positiveoutcome.JPG
- materialsdata/study3.sav
- __MACOSX/materialsdata/._study3.sav
- materialsdata/study2.sav
- __MACOSX/materialsdata/._study2.sav
- materialsdata/study1.sav
- __MACOSX/materialsdata/._study1.sav
- materialsdata/Smoothprocess.JPG
- __MACOSX/materialsdata/._Smoothprocess.JPG
- materialsdata/study4.sav
- __MACOSX/materialsdata/._study4.sav
